# Supplementary material for: FluDetWeb: an interactive web-based system for the early detection of the onset of influenza epidemics
Source: BMC Med Inform Decis Mak. 2009 Jul 29;9:36. doi: 10.1186/1472-6947-9-36 (PMC2732617; doi:10.1186/1472-6947-9-36)
Supplement: Additional file 1 — The zip file contains the data set (sent-val-2008.dat), a file with the WinBUGS model (model.txt), the ℝ codes (functions.r and use-of-functions.r) used in the web site and an instruction file (instructions_R.doc). With the provided information users can reproduce all the Figures in this document. Users can directly run the script with the ℝ software, following the directions in the instruction file, to obtain the graphical outputs. [file 1472-6947-9-36-S1.zip › model.txt]

model {
    ####################################
    #Modelling for the previous seasons#
    ####################################

    #Modelling for the first week of every season
    for (j in 1:nyears) {
      dif.rates[1, j] ~ dnorm(0,tau[1, j])
      tau[1, j] <- pow(lambda[comp[1, j], j],-2)
    }

    #Modelling for the later weeks of every season
    for (j in 1:nyears) {
      for (i in 2:nweeks) {
        dif.rates[i, j] ~ dnorm(mu[i, j],tau[i, j])
        tau[i, j] <- pow(lambda[comp[i, j], j],-2)
        mu[i, j] <- ro*dif.rates[i-1, j]*equals(comp[i, j],2)
      }
    }

    #Temporal dependence parameter
    ro ~ dunif(-1,1)

    #Prior distributions for standard deviations in every season
    for (j in 1:nyears) {
      lambda[1, j] ~ dunif(linf,lmed1)
      lambda[2, j] ~ dunif(lmed2,lsup)
    }

    #Prior distributions for the hyperparameters of the standard deviations
    linf <-ranked(theta[],1)
    lmed1 <-ranked(theta[],2)
    lmed2 <-ranked(theta[],3)
    lsup <-ranked(theta[],4)
    for(i in 1:4){theta[i]~dunif(a,b)}

    #Hidden Markov layer definition
    for (j in 1:nyears) {
      comp[1, j] ~ dcat(P0[])
      for (i in 2:nweeks) {
        comp[i, j] ~ dcat(P.mat[comp[i-1, j], ])
      }
    }

    #Hyperparameters of the hidden layer
    P0[1]~dbeta(0.5,0.5)
    P0[2]<-1-P0[1]
    P.mat[1,2]<- 1-P.mat[1,1]
    P.mat[2,1]<- 1-P.mat[2,2]
    P.mat[1,1] ~ dbeta(0.5,0.5)
    P.mat[2,2] ~ dbeta(0.5,0.5)

    #################################
    #Modelling of the current season#
    #################################

    #Modelling for the first week of current season
    dif.rates.new[1] ~ dnorm(0,tau.new[1])
    tau.new[1] <- pow(lambda.new[comp.new[1]],-2)

    #Modelling for the later weeks of current season
    for(i in 2:nweeks.new){
      dif.rates.new[i]~dnorm(mu.new[i],tau.new[i])
      tau.new[i] <- pow(lambda.new[comp.new[i]],-2)
      mu.new[i] <- ro*dif.rates.new[i-1]*equals(comp.new[i],2)
    }

    #Prior distributions for standard deviations in current season
    lambda.new[1] ~ dunif(linf,lmed1)
    lambda.new[2] ~ dunif(lmed2,lsup)

    #Hidden Markov layer for current season
    for (i in 2:nweeks.new){
      comp.new[i] ~ dcat(P.mat[comp.new[i-1], ])
    }
    comp.new[1] ~ dcat(P0[])
}
