# Supplementary material for: FluDetWeb: an interactive web-based system for the early detection of the onset of influenza epidemics
Source: BMC Med Inform Decis Mak. 2009 Jul 29;9:36. doi: 10.1186/1472-6947-9-36 (PMC2732617; doi:10.1186/1472-6947-9-36)
Supplement: Additional file 1 — The zip file contains the data set (sent-val-2008.dat), a file with the WinBUGS model (model.txt), the ℝ codes (functions.r and use-of-functions.r) used in the web site and an instruction file (instructions_R.doc). With the provided information users can reproduce all the Figures in this document. Users can directly run the script with the ℝ software, following the directions in the instruction file, to obtain the graphical outputs. [file 1472-6947-9-36-S1.zip › sent-val-2008.dat]

  tasaval   seasonval 
 205.272949    1      
 215.851602    1      
 131.502983    1      
 144.332542    1      
  97.194758    1      
 240.554237    1      
 285.457695    1      
 272.628135    1      
 351.615129    1      
 448.204028    1      
 393.407322    1      
 419.628005    1      
 590.925784    1      
 564.217274    1      
 513.632366    1      
 337.194939    1      
 206.669469    1      
 189.211106    1      
 175.746924    1      
 126.865422    1      
  96.818349    1      
 100.568734    1      
  87.358497    1      
  65.518873    1      
  54.820268    1      
  66.771275    1      
  69.954530    1      
  73.395778    1      
  52.297608    1      
  64.913989    1      
 166.343222    2      
 126.453335    2      
 100.380010    2      
 132.645013    2      
 114.720011    2      
 132.645013    2      
 112.078059    2      
 117.460098    2      
 134.455934    2      
 304.419095    2      
 357.961054    2      
 337.671474    2      
 374.555815    2      
 230.970074    2      
 250.626566    2      
 193.660835    2      
 177.411796    2      
  83.684810    2      
  73.642632    2      
  53.558278    2      
  43.072505    2      
  12.805327    2      
  34.524426    2      
  12.805327    2      
   7.335950    2      
   0.000000    2      
  15.055139    2      
   7.020500    2      
   9.603995    2      
   0.000000    2      
  95.823421    3      
  62.780862    3      
  62.780862    3      
  39.628215    3      
  81.523511    3      
  65.698479    3      
 163.654476    3      
 117.404298    3      
  85.384944    3      
  59.594756    3      
 102.087861    3      
 175.431757    3      
 306.887533    3      
 436.540595    3      
 584.248656    3      
 473.671473    3      
 526.256437    3      
 636.988262    3      
 466.758188    3      
 310.707457    3      
 153.948573    3      
  49.584728    3      
   0.000000    3      
   0.000000    3      
   0.000000    3      
   0.000000    3      
   0.000000    3      
   0.000000    3      
   0.000000    3      
   0.000000    3      
  32.124292    4      
  41.734050    4      
  40.965698    4      
  32.590438    4      
  69.610737    4      
  68.648677    4      
  51.005101    4      
  20.220110    4      
  62.660381    4      
  85.289194    4      
 148.596439    4      
 187.634024    4      
 393.446309    4      
 605.512631    4      
 448.569655    4      
 536.634037    4      
 243.605359    4      
  99.310501    4      
  71.955388    4      
  32.359841    4      
  15.535187    4      
  17.863523    4      
  20.594898    4      
  20.370748    4      
   9.539861    4      
  17.897626    4      
   3.494060    4      
   0.000000    4      
   0.000000    4      
   4.382313    4      
  43.335067    5      
  36.302347    5      
   7.779074    5      
  26.448807    5      
  46.186867    5      
  23.337223    5      
  29.822421    5      
  25.546409    5      
  19.323671    5      
  13.308491    5      
  15.975717    5      
  30.056205    5      
  55.055468    5      
  51.860495    5      
  33.709322    5      
  35.178871    5      
  67.418644    5      
  38.804812    5      
  32.298872    5      
  55.076189    5      
  51.139881    5      
  13.525211    5      
  23.337223    5      
   0.000000    5      
   8.571673    5      
   5.660591    5      
   7.745133    5      
   2.833825    5      
   6.266842    5      
   3.553660    5      
  12.542016    6      
   5.016806    6      
   2.848759    6      
  20.568725    6      
  27.590012    6      
  47.385879    6      
  13.737019    6      
  17.254270    6      
  37.349882    6      
  52.409375    6      
  42.224243    6      
  33.095049    6      
 164.083865    6      
 278.432750    6      
 334.090257    6      
 353.684844    6      
 294.939055    6      
 205.689058    6      
 153.012592    6      
 123.094139    6      
  65.498608    6      
  61.336523    6      
  25.084032    6      
  19.046064    6      
   7.877531    6      
  30.100838    6      
   3.074558    6      
  14.401751    6      
   0.000000    6      
   6.229171    6      
   8.762962    7      
  20.299858    7      
   6.383658    7      
   7.530309    7      
  22.960355    7      
  13.701633    7      
  25.052192    7      
  23.821498    7      
  41.284782    7      
  75.778243    7      
  57.905742    7      
  39.854073    7      
  82.899100    7      
 115.290388    7      
 108.051127    7      
 139.902343    7      
 115.957307    7      
 106.984144    7      
  93.578840    7      
  72.792992    7      
  50.232657    7      
  29.786888    7      
  20.861583    7      
  45.181857    7      
  23.297804    7      
  14.816132    7      
  18.092452    7      
   0.000000    7      
   2.770927    7      
   5.700767    7      
  44.194554    8      
  87.158629    8      
 112.462404    8      
 196.865299    8      
 213.581976    8      
 234.167110    8      
 190.958344    8      
 153.917910    8      
  64.988988    8      
  69.502363    8      
  57.952350    8      
  23.656741    8      
  34.939787    8      
  47.379892    8      
  29.803087    8      
  29.007228    8      
  18.763926    8      
  13.173148    8      
  13.869946    8      
   9.667440    8      
  11.907313    8      
   0.000000    8      
   9.918913    8      
   9.578315    8      
   2.386008    8      
   7.675972    8      
   2.498064    8      
   4.967833    8      
   2.453566    8      
   2.766711    8      
  12.093946    9      
  33.488016    9      
  21.926939    9      
  28.877979    9      
  22.970024    9      
  24.579687    9      
  39.133838    9      
  15.816778    9      
  27.051619    9      
  31.886908    9      
 137.441667    9      
 246.191722    9      
 451.342745    9      
 435.176791    9      
 325.251331    9      
 292.040037    9      
 205.911484    9      
 167.616493    9      
 110.168840    9      
  48.566086    9      
  78.920570    9      
  45.952363    9      
  36.409374    9      
   5.581603    9      
  11.300457    9      
   5.572117    9      
   2.400615    9      
   5.578178    9      
   3.073424    9      
   5.694599    9      
   1.388542   10      
   1.427891   10      
   1.414027   10      
   0.248700   10      
   2.661892   10      
   1.757601   10      
   2.144542   10      
   3.138814   10      
   4.001789   10      
   2.833931   10      
   3.676962   10      
   1.575845   10      
   2.139342   10      
   2.608650   10      
   2.088263   10      
   3.171582   10      
   2.363507   10      
   1.159017   10      
   1.244121   10      
   1.938923   10      
   5.352798   10      
   2.935001   10      
   4.363302   10      
   2.678223   10      
   1.974577   10      
   0.278226   10      
   1.415187   10      
   0.000000   10      
   0.000000   10      
   0.000000   10      
   2.59       11      
   5.13       11      
   7.42       11      
  35.91       11      
  23.44       11      
  27.69       11      
  11.73       11      
  10.75       11      
  25.08       11      
  34.42       11      
  33.42       11      
   9.91       11      
  57.66       11      
  78.45       11      
 117.82       11      
 146.59       11      
 207.10       11      
 184.90       11      
  97.69       11      
  61.56       11      
  39.80       11      
  26.80       11      
  42.77       11      
  13.84       11      
  12.75       11      
  22.20       11      
  11.70       11      
   4.30       11      
   7.82       11      
   5.07       11      
   6.57       12
   2.26       12
  27.68       12
  59.21       12
  20.86       12
  15.26       12
  36.05       12
  30.82       12
  37.23       12
  19.82       12
  64.14       12
  46.11       12
  60.14       12
 139.69       12
 122.98       12
 113.03       12
  99.25       12
 101.36       12
 102.12       12
  61.58       12
  35.88       12
  27.36       12
  32.34       12
  33.82       12
   2.39       12
   9.40       12
  17.91       12
   2.15       12
   4.17       12
   4.17       12
  13.90       13
   8.30       13
  18.30       13 
  15.30       13  
