# Supplementary material for: FluDetWeb: an interactive web-based system for the early detection of the onset of influenza epidemics
Source: BMC Med Inform Decis Mak. 2009 Jul 29;9:36. doi: 10.1186/1472-6947-9-36 (PMC2732617; doi:10.1186/1472-6947-9-36)
Supplement: Additional file 1 — The zip file contains the data set (sent-val-2008.dat), a file with the WinBUGS model (model.txt), the ℝ codes (functions.r and use-of-functions.r) used in the web site and an instruction file (instructions_R.doc). With the provided information users can reproduce all the Figures in this document. Users can directly run the script with the ℝ software, following the directions in the instruction file, to obtain the graphical outputs. [file 1472-6947-9-36-S1.zip › functions.r]

#################################################################
# obtaining the posterior probabilitiy of being in an epidemic  #
# phase each week (returns three values:                        #
# probability of being in epidemic phase                        #
# probability of an increase in the following week              #
# probability of a decrease in the following week               #
#                                                               #
# historico --->  influenza rates for the previous seasons      #
# ntemphist --->  number of previous seasons in the database    #
# nsemanas ---->  number of weeks analyzed each season          #
# actual   ---->  influenza rates of the current season         #
# nsemanas.actual ----> number of weeks of current season       #
#################################################################


probs.gripe <- function(historico, ntemphist, nsemanas, actual, nsemanas.actual)
{

tasas.historico<-matrix(historico,byrow=FALSE,ncol=ntemphist)
dif.tasas.historico<-apply(tasas.historico,2,function(x){x[2:nsemanas]-x[1:(nsemanas-1)]})

dif.tasas.actual<-as.vector(sapply(list(actual),function(x){x[2:nsemanas.actual]-x[1:(nsemanas.actual-1)]}))

a<-10        
b<-300       

datos<-list(nyears=ntemphist,
            nweeks=nsemanas-1,     
            dif.rates=dif.tasas.historico,
            a=a,
            b=b,
            nweeks.new=nsemanas.actual-1,
            dif.rates.new=dif.tasas.actual)

inits<-function(){
theta<-runif(4,a,b)
list(ro=runif(1,0,1),
     theta=theta,
     lambda=matrix(c(runif(ntemphist,sort(theta)[1],sort(theta)[2]),
                     runif(ntemphist,sort(theta)[3],sort(theta)[4])),byrow=T,nrow=2), 
     lambda.new=c(runif(1,sort(theta)[1],sort(theta)[2]),runif(1,sort(theta)[3],sort(theta)[4])), 
     P.mat=matrix(c(rbeta(1,0.5,0.5),NA,NA,rbeta(1,0.5,0.5)),ncol=2), 
     comp=matrix(sample(c(1,2),(nsemanas-1)*ntemphist,replace=T),ncol=ntemphist),
     comp.new=sample(c(1,2),nsemanas.actual-1,replace=T)
     )
}        
parametros<-c("lambda.new","ro","lmed1","lmed2","linf","lsup","lambda","P.mat","comp.new")

resultsbugs<-bugs(data=datos,inits=inits,parameters.to.save=parametros,
                                    model.file="model.txt", n.iter=5000,n.burnin=2000,
                                    bugs.directory = "c:/archivos de programa/WinBUGS14/")
probabilidadgripe<-resultsbugs$mean$comp.new[nsemanas.actual-1]-1

rhos <- resultsbugs$sims.matrix[,3]
sigmas <- resultsbugs$sims.matrix[,2]
probsubida <- sum(rnorm(500000,rhos*dif.tasas.actual[nsemanas.actual-1],sigmas)>0)/500000
probbajada <- 1-probsubida

return(c(probabilidadgripe,probsubida,probbajada))
}


#################################################################
# graph of the current week                                     #
#                                                               #
# historico --->  influenza rates for the previous seasons      #
# ntemphist --->  number of previous seasons in the database    #
# nsemanas ---->  number of weeks analyzed each season          #
# actual   ---->  influenza rates of the current season         #
# nsemanas.actual ----> number of weeks of current season       #
# probs    ---->  result of the previous function               #   
#################################################################


graf.probs.gripe<- function(historico, ntemphist, nsemanas, actual, nsemanas.actual, probs)
{
plot(c(historico[((ntemphist-1)*nsemanas+1):(nsemanas*ntemphist)],actual),  xlab="",
        ylab="Weekly rates per 100000",
        type="l",xaxt="n", tck=0, las=1)

text(nsemanas*.75,max(c(historico[((ntemphist-1)*nsemanas+1):(nsemanas*ntemphist)],actual))*.9,"Previous Season")
text(nsemanas + nsemanas.actual*.75,max(c(historico[((ntemphist-1)*nsemanas+1):(nsemanas*ntemphist)],actual))*.9,"Current")

abline(v=c(1,nsemanas))

  axis(side=1,at=seq(5,nsemanas+1,by=4), tick=FALSE, labels=c('w4','w8','w12','w16','w20','w24','w28'))

    sems<- seq(4,nsemanas.actual,by=4)
    etiquetas<-paste('w', sems, sep ="")
  axis(side=1,at=seq(nsemanas+4,nsemanas+nsemanas.actual,by=4), tick=FALSE, labels=etiquetas)

color <- 1
if(probs[1]>0.5) {color <- 2} 
points(nsemanas+nsemanas.actual, actual[nsemanas.actual],cex=1,pch=19,col=color) 
}


#################################################################
# graph of the complete dataset                                 #
#                                                               #
# historico --->  influenza rates for the previous seasons      #
# ntemphist --->  number of previous seasons in the database    #
# nsemanas ---->  number of weeks analyzed each season          #
# actual   ---->  influenza rates of the current season         #
# nsemanas.actual ----> number of weeks of current season       #
# probabilidades  ----> vector with the posterior probability   #
#     of being in epidemic phase for the whole period analyzed  #   
#################################################################


graf.gripe <- function(historico, ntemphist, nsemanas, actual, nsemanas.actual, probabilidades)
{
plot(c(historico[1:(nsemanas*ntemphist)],actual),type="l", xaxt="n", tck=0, las=1, ylab="Tasas semanales",xlab="")
abline(v=c(0,cumsum(rep(nsemanas,ntemphist+1))))
points((1:(ntemphist*nsemanas+nsemanas.actual))[which(probabilidades==-1)],
        c(historico,actual)[which(probabilidades==-1)],cex=1,pch=21)
points((1:(ntemphist*nsemanas+nsemanas.actual))[which(as.numeric(is.na(probabilidades))==1)],
        c(historico,actual)[which(as.numeric(is.na(probabilidades))==1)],cex=1,pch=21,bg=1)
points((1:(ntemphist*nsemanas+nsemanas.actual))[which(probabilidades>0.5)],
        c(historico,actual)[which(probabilidades>0.5)],cex=1,pch=21,col=2,bg=2)
points((1:(ntemphist*nsemanas+nsemanas.actual))[which(probabilidades<0.5 & probabilidades>-0.5)],
        c(historico,actual)[which(probabilidades<0.5 & probabilidades>-0.5)],cex=1,pch=21,col=1,bg=4)
}
