# Supplementary material for: FluDetWeb: an interactive web-based system for the early detection of the onset of influenza epidemics
Source: BMC Med Inform Decis Mak. 2009 Jul 29;9:36. doi: 10.1186/1472-6947-9-36 (PMC2732617; doi:10.1186/1472-6947-9-36)
Supplement: Additional file 1 — The zip file contains the data set (sent-val-2008.dat), a file with the WinBUGS model (model.txt), the ℝ codes (functions.r and use-of-functions.r) used in the web site and an instruction file (instructions_R.doc). With the provided information users can reproduce all the Figures in this document. Users can directly run the script with the ℝ software, following the directions in the instruction file, to obtain the graphical outputs. [file 1472-6947-9-36-S1.zip › use-of-functions.r]

###########################################################################################      
library(R2WinBUGS)
setwd("")

source("functions.r")

tasasval<-read.table("sent-val-2008.dat", header = TRUE)
attach(tasasval)

# Figure 5 of the paper:
ntemphist<-12
nsemanas<-30

historico <- tasaval[1:(ntemphist*nsemanas)]

nsemanas.actual <- 4
actual <- tasaval[(ntemphist*nsemanas)+1 : nsemanas.actual]

result <- probs.gripe(historico, ntemphist, nsemanas, actual, nsemanas.actual)

# Posterior probability of being in an epidemic phase 
# jointly with probability of an increase or decrase in the following week
result


###############################################################################
# Weekly influenza incidence rates (per 100.000 inhabitants) during current   #
# season and the previous one indicating that in this week (the fourth of the #
# current 2008-2009 season) the posterior probability of being in an epidemic #
# phase is lower than 0.5.                                                    #
###############################################################################

graf.probs.gripe(historico, ntemphist, nsemanas, actual, nsemanas.actual, result)


# Figure 6 of the paper:
ntemphist<-8
nsemanas<-30

historico <- tasaval[1:(ntemphist*nsemanas)]

nsemanas.actual <- 13
actual <- tasaval[(ntemphist*nsemanas)+1 : nsemanas.actual]

result <- probs.gripe(historico, ntemphist, nsemanas, actual, nsemanas.actual)

# Posterior probability of being in an epidemic phase 
# jointly with probability of an increase or decrase in the following week
result


################################################################################
# Weekly influenza incidence rates (per 100.000 inhabitants) during the        #
# 2004-2005 season and its previous one indicating that in that week (the 13th #
# of the 2004-2005 season) the posterior probability of being in an epidemic   #
# phase was greater than 0.5.                                                  #
################################################################################

graf.probs.gripe(historico, ntemphist, nsemanas, actual, nsemanas.actual, result)


# Figure 7 of the paper

ntemphist<-12
nsemanas<-30

historico <- tasaval[1:(ntemphist*nsemanas)]

nsemanas.actual <- 4
actual <- tasaval[(ntemphist*nsemanas)+1 : nsemanas.actual]

result <- probs.gripe(historico, ntemphist, nsemanas, actual, nsemanas.actual)


# this is the vector with all the posterior probabilities obtained when running
# the previous function for all the weeks
probabilidades <- c(          NA,          NA,          NA,          NA,          NA,          NA,          NA,          NA,          NA,          NA,          NA,          NA,
          NA,          NA,          NA,          NA,          NA,          NA,          NA,          NA,          NA,          NA,          NA,          NA,
          NA,          NA,          NA,          NA,          NA,          NA,          NA,          NA,          NA,          NA,          NA,          NA,
          NA,          NA,          NA,          NA,          NA,          NA,          NA,          NA,          NA,          NA,          NA,          NA,
          NA,          NA,          NA,          NA,          NA,          NA,          NA,          NA,          NA,          NA,          NA,          NA,
          NA,          NA,          NA,          NA,          NA,          NA,          NA,          NA,          NA,          NA,          NA,          NA,
          NA,          NA,          NA,          NA,          NA,          NA,          NA,          NA,          NA,          NA,          NA,          NA,
          NA,          NA,          NA,          NA,          NA,          NA,          NA,          NA, 0.056886228, 0.034930140, 0.182634731, 0.050898204,
 0.042914172, 0.095808383, 0.254491018, 0.131736527, 0.702594810, 0.656686627, 1.000000000, 1.000000000, 1.000000000, 0.998003992, 1.000000000, 1.000000000,
 0.780439122, 0.708582834, 0.352295409, 0.115768463, 0.038922156, 0.027944112, 0.024950100, 0.014970060, 0.023952096, 0.017964072, 0.018962076, 0.013972056,
          NA,          NA, 0.168662675, 0.082834331, 0.059880240, 0.046906188, 0.023952096, 0.012974052, 0.014970060, 0.012974052, 0.011976048, 0.021956088,
 0.043912176, 0.027944112, 0.027944112, 0.017964072, 0.070858283, 0.076846307, 0.020958084, 0.039920160, 0.013972056, 0.089820359, 0.036926148, 0.023952096,
 0.015968064, 0.014970060, 0.008982036, 0.008982036, 0.013972056, 0.008982036,          NA,          NA, 0.038922156, 0.020958084, 0.016966068, 0.015968064,
 0.082834331, 0.020958084, 0.033932136, 0.014970060, 0.007984032, 0.011976048, 1.000000000, 1.000000000, 0.994011976, 0.759481038, 0.979041916, 1.000000000,
 0.997005988, 0.906187625, 0.994011976, 0.670658683, 0.805389222, 0.401197605, 0.191616766, 0.107784431, 0.127744511, 0.035928144, 0.032934132, 0.013972056,
          NA,          NA, 0.085828343, 0.026946108, 0.021956088, 0.019960080, 0.012974052, 0.010978044, 0.016966068, 0.095808383, 0.047904192, 0.025948104,
 0.190618762, 0.249500998, 0.093812375, 0.113772455, 0.060878244, 0.066866267, 0.030938124, 0.018962076, 0.052894212, 0.041916168, 0.032934132, 0.023952096,
 0.035928144, 0.012974052, 0.013972056, 0.022954092, 0.018962076, 0.008982036,          NA,          NA, 0.524950100, 0.994011976, 0.752495010, 0.522954092,
 0.786427146, 0.838323353, 0.996007984, 0.707584830, 0.414171657, 0.570858283, 0.318363273, 0.129740519, 0.100798403, 0.054890220, 0.040918164, 0.025948104,
 0.014970060, 0.015968064, 0.023952096, 0.014970060, 0.014970060, 0.012974052, 0.019960080, 0.010978044, 0.011976048, 0.011976048, 0.010978044, 0.012974052,
          NA,          NA, 0.116766467, 0.045908184, 0.028942116, 0.005988024, 0.019960080, 0.026946108, 0.016966068, 0.008982036, 1.000000000, 1.000000000,
 1.000000000, 0.656686627, 1.000000000, 0.938123752, 1.000000000, 0.976047904, 0.996007984, 0.999001996, 0.911177645, 0.866267465, 0.492015968, 0.512974052,
 0.173652695, 0.042914172, 0.015968064, 0.011976048, 0.007984032, 0.008982036,          NA,          NA, 0.046906188, 0.019960080, 0.009980040, 0.008982036,
 0.006986028, 0.008982036, 0.008982036, 0.007984032, 0.008982036, 0.003992016, 0.007984032, 0.007984032, 0.009980040, 0.004990020, 0.010978044, 0.008982036,
 0.005988024, 0.007984032, 0.002994012, 0.011976048, 0.005988024, 0.002994012, 0.003992016, 0.004990020, 0.004990020, 0.005988024, 0.005988024, 0.003992016,
          NA,          NA, 0.040918164, 0.083832335, 0.033932136, 0.017964072, 0.015968064, 0.011976048, 0.014970060, 0.012974052, 0.002994012, 0.017964072,
 0.478043912, 0.264471058, 0.546906188, 0.444111776, 0.964071856, 0.847305389, 1.000000000, 0.974051896, 0.897205589, 0.663672655, 0.448103792, 0.557884232,
 0.271457086, 0.148702595, 0.075848303, 0.044910180, 0.028942116, 0.019960080,          NA,          NA, 0.091816367, 0.140718563, 0.303393214, 0.139720559,
 0.098802395, 0.048902196, 0.026946108, 0.023952096, 0.166666667, 0.101796407, 0.045908184, 0.955089820, 0.637724551, 0.367265469, 0.180638723, 0.103792415,
 0.044910180, 0.188622754, 0.126746507, 0.081836327, 0.067864271, 0.052894212, 0.076846307, 0.026946108, 0.019960080, 0.033932136, 0.027944112, 0.016966068,
          NA,          NA, 0.023952096, 0.01397206)
          
 
 

################################################################################
# Weekly influenza incidence rates (per 100.000 inhabitants) of all the seasons#
# indicating in which weeks it is not possible to obtain the posterior         #
# probability (showing the weekly rate in black), in which ones it has not been#
# obtained (in white) and, for those in which it has been calculated, if       #
# probability is greater than 0.5 (in red) or less than 0.5 (in blue).         #
################################################################################
          
          
graf.gripe(historico, ntemphist, nsemanas, actual, nsemanas.actual, probabilidades)
